# Supplementary material for: Prediction of Multiple Clinical Complications in Cancer Patients to Ensure Hospital Preparedness and Improved Cancer Care
Source: Int J Environ Res Public Health. 2022 Dec 28;20(1):526. doi: 10.3390/ijerph20010526 (PMC9819091; doi:10.3390/ijerph20010526)
Supplement: Supplementary file 1 [file ijerph-20-00526-s001.zip]

Archive with 1 entries (1 files):
- ijerph-1962412-supplementary.pdf
